# Supplementary material for: Effects of Patch Size, Fragmentation, and Invasive Species on Plant and Lepidoptera Communities in Southern Texas
Source: Insects. 2021 Aug 29;12(9):777. doi: 10.3390/insects12090777 (PMC8472066; doi:10.3390/insects12090777)
Supplement: Supplementary file 1 [file insects-12-00777-s001.zip]

Archive with 11 entries (11 files):
- Figure S1.pdf
- Figure S2.pdf
- Figure S3.pdf
- Figure S4.pdf
- Table S1.pdf
- Table S2.pdf
- Table S3.pdf
- Table S4.pdf
- Table S5.pdf
- Table S6.pdf
- Table S7.pdf
